# Supplementary material for: Acceptability and Engagement of a Smartphone-Delivered Interpretation Bias Intervention in a Sample of Black and Latinx Adults: Open Trial
Source: JMIR Ment Health. 2024 Jul 31;11:e56758. doi: 10.2196/56758 (PMC11325113; doi:10.2196/56758)
Supplement: Multimedia Appendix 1 [file mental_v11i1e56758_app1.xlsx]

## Sheet: Sheet1
Themes			Example quotations
Experience
	User interface
		Easy to use	“It was very easy to use, like very user-friendly like, not complicated at all.”
		Intuitive	“[W]what most called my attention was that the app was very easy to use, very intuitive and I also liked the interface that was very clean, very friendly [...] ”
	Exercises
		Quick and efficient	“It doesn’t take too long, which is also important, I think, for people who are busy.”
		Manageable	“Manageable in terms of like the exercises...I really like the fact that the exercises were like, kind of like, in these like smaller doses, of like meaningful exercises that could help me every day.”
		Tedious/repetitive	“At first it was kind of, um, annoying because some of the questions were kind of repetitive.”
	Overall
		Positive	“I actually really enjoyed it.”
		Poor engagement	“Um, like when I’m looking at the dashboard, it’s just like, these boxes that—it’s not very interactive I feel like.”
Helpful
	Educational features		“The videos with the doctor: I like them.”
	Notifications		“Having the reminders come up to have me you know do the exercises and stuff was incredibly helpful.”
	Habit diary		“I think I might actually try to get back in or try to journal more frequently.”
	Mood check-in		“I guess personally it was the best way to track my moods, so in a very easy and kind of like reliable way[...]”
	Dashboard/settings		“[W]e can reference all the information when you go to settings like I can find the consent and I can find all the other resources.”
	Personalization of exercises		“[T]hey have, like, specific tasks like ‘relationship related’ or ‘work related.’ So this was really, really nice because it could choose to train, like, specific situations. So [...] I can just do more stuff about work because I’m very anxious about my work, but not so much about my relationship so I could train exactly that and that I thought was very helpful.”
	Exercises		“[T]he thing I enjoyed the most was probably the exercises...”
	Progress tracking		“I think, like, it was just, like, really motivating, like each week, to see those data points...I’m into kind of, like, tracking, like, my workouts, my, like, my steps, everything like that, so being able to track like, “oh you did like X percent better this time in terms of speed” or like “in terms of accuracy[...]”
Unhelpful
	Habit diary		“I didn’t end up using like, the diary a lot just because, I don’t know I don’t really like using diaries like that much.”
	Words flash too quickly		“I thought that sometimes, that it sometimes it was a little too fast. I get that you’re trying to quickly...change your way of thinking and take it more automatic but I thought sometimes it was real fast.”
	Confusing (exercise, instructions, etc.)		“I would really keep track but I didn’t know if it was a is it a test that I’m trying to keep up with or I didn’t understand that a little bit at the end.”
Relevance of situations
	Relevant		“[V]ery common scenarios that can happen to anyone regardless of their mental health status; very like applicable scenarios to generally anyone, so it was pretty easy to kind of see myself and apply it to myself.”
	Not relevant		“I think that just has to do with my demographic. [...] So, things like, about plumbing, about like, the bank, or loans, things like that, um, I didn’t relate to.”
Negative experiences
	None		“No, I wouldn’t say I had any like, negative experiences.”
Thoughts of discrimination
	None		“I was not like personally reflecting on that, but I could see how other people might.”
	Xenophobia		“So, there is some situations on at work that I honestly thought that could be like, related to xenophobia because I’m from South America and I’m here in the United States, so sometimes I feel a little bit of the prejudice the hard like- sometimes it’s hard to speak in English all the time[...]”
	Trigger thoughts of work discrimination		“[R]elated to, like, opportunities for a postdoc...I’m doing my PhD now and I’m the only Black woman in my lab and the only one from South America...I had this feeling that I would be like, the last one to be contacted for it...since I’m just from South America, [I] would be the last one to be considered for the work, so it’s this kind of situation that sometimes I keep thinking if it’s something…
Perceived effects
	Cognition
		Reappraisal	“I don’t think it made those initial thoughts not be there, I just think it gave me the tools in the toolkit to think about different things that could be occurring.”
		Jumping to conclusions/alternatives	“I guess just not jumping to the worst-case scenario.”
		Perspective	“[I]t was very helpful to have my perspectives changed...”
	Feeling better
		Anxiety decreased	“I don’t think I’m getting nervous as easily. I’m not jumping conclusions in a stress situation.”
		Feeling calmer	“[I]t brings me like more peace [to think] it’s likely to [...] not [be] the worst-case scenario.”
		Better person	“I guess just not jumping to the worst-case scenario. It helps me at being a better mom, being even a better colleague at my job like in all areas of my life just being better, because I think when you’re thinking about the negative situation first sometimes you may not be performing at your greatest. You’re thinking about the worst case, so I felt like it has helped me be a better person.”
	Awareness
		Cognition	“It just made me be more aware of certain patterns of thinking or like, like coming to conclusions and things like that and like, like overall I like how every day there was like a different concept of like these like this mind distortions and so by learning about those I became more aware of what I was doing[...]”
		Mood	“[I]t helps me to think about how I live my daily life and how my moods work.”
	None		“I don’t think I have anything. [...] Haven’t really had too much anxiety lately. Yeah, I don’t have any negative sort of changes with my mental health really. It’s just kind of I’ve been good overall.”
Suggestions for improvement
	Exercise features
		More scenarios	“Maybe more examples. Like I think after a while it does get very repetitive, but then again, I did do it every day so maybe for somebody who does it twice, three times a week it’s fine. But maybe like, the more examples the better.”
		Opportunity for users to explain their answers	“[S]ome way for folks to give a rationale for why they may have chosen a particular word, even if it was wrong.”
		More explanation for answers	“[I]nstead of just telling you like, though that the way you thought was wrong, I think you, should like- I think there should be an option for a person to click an explanation at the bottom.”
		Ability to change difficulty level	“[M]aybe some more, like, subtle, subtle situations that would be harder, so I would have to think more about it.”
	App features
		Enhance diary features	“Um, maybe if it was more, um, multiple choice instead of me having to think about it and write in actual scenarios.”
		More human support	“And also probably there should be a chat support. Probably when you have one and two issues you’re facing, you know people actually charge a professional or probably coach, or you know in the application and people help you.”
		Other healthy habits/coping strategies	“[L]ike a section where you can encourage healthy habits [...] and like sleeping [...] or eat a healthy diet. These are all things that in addition to helping thought patterns can improve someone’s overall life[...]”
	User experience
		Esthetics	“And if the buttons and stuff will like more stress-relieving, that- It might you know instead of it might feel like less robotic.”
		Gamify	“[S]ome people like they respond better to like, a reward mechanism. … but some technology like, you know, gives you like coins or like tokens and if someone sees it more as like a fun enterprise, you’re more likely to reach for it.”
	Resources
		Links to support/resources	“So, you can find a person who’s gone through the same thing and have discussions with them and pick their brain, about not necessarily like you know, if—just in a safe setting.”
		Links to other helpful information	“I feel like some people [...] they’re very open to just like, like newsletters or like a section where it could be, where you can have like articles for people to review.”
	Other
		Wanted to keep using the app	“[T]hat helped me a lot, I would love to be able to utilize that.”
		Share with others	“I even shared it with my sister, like I showed her what the exercise was because it was just- I thought it was really insightful.”
		Would not be helpful for people with severe anxiety and depressive symptoms	“[W]hen I was really deep in depression and anxiety and not on the right meds this wouldn’t have helped me because[...] all my brain power had been to getting up, taking care of my kids, not getting fired from my job, and[...] it wasn’t a lot of space for anything else.”
